# Supplementary material for: Quantitative description of six fish species’ gut contents and prey abundances in the Baltic Sea (1968–1978)
Source: Sci Data. 2024 Feb 23;11:236. doi: 10.1038/s41597-024-03075-9 (PMC10891096; doi:10.1038/s41597-024-03075-9)
Supplement: Supplementary file 1 — Supplementary Table 1 [file 41597_2024_3075_MOESM1_ESM.xlsx]

## Sheet: Sheet1
Supplementary Table 1: Formal descriptions of variables, their types and units for the fields of the different tables
Table	Field	Data Type	Description
Prey_species	ID_Prey_species	INTEGER	PRIMARY KEY
	Latin_name	TEXT	Binomial name (genus species or closest identification)
Species	ID_Species	INTEGER	PRIMARY KEY
	Latin_name	TEXT	Binomial name (genus species or genus only)
Dates	ID_Dates	INTEGER	PRIMARY KEY
	Dates	DATE	date at the format YYYY-MM-DD
Trawlings	ID_Trawling_Locations	INTEGER	PRIMARY KEY
	Station_name	TEXT	Local name of the station
	Station_codename	TEXT	Code associated to the station
	Start_point	TEXT	Geographic coordinates for the trawling starting point
	End_point	TEXT	Geographic coordinates for the trawling end point
Sampling	ID_Sampling	INTEGER	PRIMARY KEY
	ID_Trawling_Locations	INTEGER	FOREIGN KEY to the Trawlings table
	ID_Dates	INTEGER	FOREIGN KEY to the Dates table
Benthos_community	ID_Benthos	INTEGER	PRIMARY KEY
	ID_Sampling	INTEGER	FOREIGN KEY to the Sampling table
	ID_Species	INTEGER	FOREIGN KEY to the Species table
	Density	REAL	Density of the species, in individuals per m2
	Biomass	REAL	Total biomass of the species in g.m-2 at the ID_sampling event.
Predators_individuals	ID_Predators_individuals	INTEGER	PRIMARY KEY
	ID_Sampling	INTEGER	FOREIGN KEY to the Sampling table
	ID_Species	INTEGER	FOREIGN KEY to the Species table
	Sex	TEXT	Sex of the individual
	Length	REAL	Body length of the individual, in cm
Stomach_parts	ID_Stomach_parts	INTEGER	PRIMARY KEY
	Stomach_parts	TEXT	Names of stomach parts used in the dataset
Stomach_content	ID_Stomach_contents	INTEGER	PRIMARY KEY
	ID_Predators_individuals	INTEGER	FOREIGN KEY to the Predators_individuals table
	ID_Stomach_parts	INTEGER	FOREIGN KEY to the Stomach_parts table
	ID_Prey_species	INTEGER	FOREIGN KEY to the Prey_species table
	Number_of_prey	INTEGER	Total number of individuals from the prey species
	Total_weight_g	REAL	Total biomass (in g) of the corresponding prey species
Temperature	ID_Temperature	INTEGER	PRIMARY KEY
	ID_Dates	INTEGER	FOREIGN KEY to the Dates table
	Temperature	REAL	Temperature value in °C
Salinity	ID_Salinity	INTEGER	PRIMARY KEY
	ID_Dates	INTEGER	FOREIGN KEY to the Dates table
	Salinity	REAL	Salinity values, in Practical Salinity Units (PSU)
